# Supplementary material for: Rel Family Transcription Factor NFAT5 Upregulates COX2 via HIF-1α Activity in Ishikawa and HEC1a Cells
Source: Int J Mol Sci. 2024 Mar 25;25(7):3666. doi: 10.3390/ijms25073666 (PMC11012216; doi:10.3390/ijms25073666)
Supplement: Supplementary file 1 [file ijms-25-03666-s001.zip]

Archive with 2 entries (2 files):
- Supplementary Information_25032024.pdf
- Supplementary Table 1.xlsx
